# Supplementary material for: Ultrasound-Assisted Extraction Optimization of Proanthocyanidins from Kiwi (Actinidia chinensis) Leaves and Evaluation of Its Antioxidant Activity
Source: Antioxidants (Basel). 2021 Aug 21;10(8):1317. doi: 10.3390/antiox10081317 (PMC8389255; doi:10.3390/antiox10081317)
Supplement: Supplementary file 1 [file antioxidants-10-01317-s001.zip]

Archive with 1 entries (1 files):
- antioxidants-1343287-supplementary.pdf
